# Supplementary material for: Association Between Income and Well-Being Among Working Women in Japan
Source: Healthcare (Basel). 2025 Jan 24;13(3):240. doi: 10.3390/healthcare13030240 (PMC11816643; doi:10.3390/healthcare13030240)
Supplement: Supplementary file 1 [file healthcare-13-00240-s001.zip]

Archive with 15 entries (14 files):
- Supple_table S1.xlsx
- Supple_table S2.xlsx
- Supple_table S3.xlsx
- Supple_table S4.xlsx
- Supple_table S5.xlsx
- Supple_table S6.xlsx
- Supple_table S7.xlsx
- __MACOSX/
- __MACOSX/._Supple_table1.xlsx
- __MACOSX/._Supple_table2.xlsx
- __MACOSX/._Supple_table3.xlsx
- __MACOSX/._Supple_table4.xlsx
- __MACOSX/._Supple_table5.xlsx
- __MACOSX/._Supple_table6.xlsx
- __MACOSX/._Supple_table7.xlsx
