# Supplementary material for: Association Between Income and Well-Being Among Working Women in Japan
Source: Healthcare (Basel). 2025 Jan 24;13(3):240. doi: 10.3390/healthcare13030240 (PMC11816643; doi:10.3390/healthcare13030240)
Supplement: Supplementary file 1 [file healthcare-13-00240-s001.zip › Supple_table S1.xlsx]

## Sheet: demography
	Household annual income
	<2M	2M-4M	4M -6M	6M -8M	8M -10M	10M-12M	12M-14M	14M >	Total	pvalue
Residential region (%)										<0.001
Hokkaido	62	130	120	80	44	11	6	6	459
	(5.62)	(5.35)	(5.09)	(4.60)	(3.80)	(1.88)	(2.43)	(1.59)	(4.59)
Tohoku	111	202	197	128	71	35	14	18	776
	(10.06)	(8.31)	(8.36)	(7.35)	(6.13)	(5.97)	(5.67)	(4.76)	(7.76)
Kanto	339	819	809	665	492	310	130	200	3764
	(30.73)	(33.7)	(34.34)	(38.2)	(42.45)	(52.9)	(52.63)	(52.91)	(37.64)
Tokai	125	257	291	204	151	58	25	39	1150
	(11.33)	(10.58)	(12.35)	(11.72)	(13.03)	(9.9)	(10.12)	(10.32)	(11.5)
Hokuri	21	49	64	49	37	15	4	6	245
	(1.9)	(2.02)	(2.72)	(2.81)	(3.19)	(2.56)	(1.62)	(1.59)	(2.45)
Kinki	174	404	369	314	188	95	43	69	1656
	(15.78)	(16.63)	(15.66)	(18.04)	(16.22)	(16.21)	(17.41)	(18.25)	(16.56)
Chugoku	74	138	149	101	64	24	7	10	567
	(6.71)	(5.68)	(6.32)	(5.8)	(5.52)	(4.1)	(2.83)	(2.65)	(5.67)
Shikoku	34	73	71	46	23	5	2	7	261
	(3.08)	(3)	(3.01)	(2.64)	(1.98)	(0.85)	(0.81)	(1.85)	(2.61)
Kyushu	146	315	263	139	84	29	15	22	1013
	(13.24)	(12.96)	(11.16)	(7.98)	(7.25)	(4.95)	(6.07)	(5.82)	(10.13)
Okinawa	17	43	23	15	5	4	1	1	109
	(1.54)	(1.77)	(0.98)	(0.86)	(0.43)	(0.68)	(0.4)	(0.26)	(1.09)
Occupation (%)										<0.001
Managers/Officers	4	5	7	11	8	7	2	23	67
	(0.36)	(0.21)	(0.3)	(0.63)	(0.69)	(1.19)	(0.81)	(6.08)	(0.67)
Company employee fulltime employee	191	883	802	673	478	273	117	183	3600
	(17.32)	(36.34)	(34.04)	(38.66)	(41.24)	(46.59)	(47.37)	(48.41)	(36)
Company employee contract employee	68	174	113	80	44	25	6	7	517
	(6.17)	(7.16)	(4.8)	(4.6)	(3.8)	(4.27)	(2.43)	(1.85)	(5.17)
Company employee Temporary employee	67	166	84	66	38	21	5	6	453
	(6.07)	(6.83)	(3.57)	(3.79)	(3.28)	(3.58)	(2.02)	(1.59)	(4.53)
Civil servants excluding teachers and staff	12	35	53	49	51	33	15	19	267
	(1.09)	(1.44)	(2.25)	(2.81)	(4.4)	(5.63)	(6.07)	(5.03)	(2.67)
Teachers and staff	12	24	45	43	48	19	17	12	220
	(1.09)	(0.99)	(1.91)	(2.47)	(4.14)	(3.24)	(6.88)	(3.17)	(2.2)
Medical professional	17	112	142	127	109	52	20	35	614
	(1.54)	(4.61)	(6.03)	(7.29)	(9.4)	(8.87)	(8.1)	(9.26)	(6.14)
Professional certified accountant, lawyer, tax accountant, judicial scrivener	4	9	6	4	5	5	2	4	39
	(0.36)	(0.37)	(0.25)	(0.23)	(0.43)	(0.85)	(0.81)	(1.06)	(0.39)
Selfemployed	112	168	127	81	48	26	10	26	598
	(10.15)	(6.91)	(5.39)	(4.65)	(4.14)	(4.44)	(4.05)	(6.88)	(5.98)
Parttime job	616	854	977	607	330	125	53	63	3625
	(55.85)	(35.14)	(41.47)	(34.87)	(28.47)	(21.33)	(21.46)	(16.67)	(36.25)
