# Supplementary material for: Association Between Income and Well-Being Among Working Women in Japan
Source: Healthcare (Basel). 2025 Jan 24;13(3):240. doi: 10.3390/healthcare13030240 (PMC11816643; doi:10.3390/healthcare13030240)
Supplement: Supplementary file 1 [file healthcare-13-00240-s001.zip › Supple_table S2.xlsx]

## Sheet: Over_all
		Household annual income
		<2M	2M - 4M	4M - 6M	6M - 8M	8M - 10M	10M - 12M	12M - 14M	14M ≤
Sample Chalacteristics	ONS	n=1103	n=2430	n=2356	n=1741	n=1159	n=586	n=247	n=378	Test staatistics
Age group	ONS1	0.0002	0.337	0.0372	0.0076	0.0467	0.0102	0.8974	0.0029	ANOVA
	ONS2	<0.0001	0.0017	<0.0001	0.0005	0.0235	0.0009	0.9292	0.0044	ANOVA
	ONS3	0.0022	0.6115	0.0992	0.598	0.1475	0.0843	0.8209	0.0946	ANOVA
	ONS4	0.1818	<0.0001	<0.0001	<0.0001	0.4261	0.0847	0.3205	0.0142	ANOVA
Marital status	ONS1	0.0004	0.0017	<0.0001	<0.0001	0.0002	<0.0001	0.028	0.0047	t-test
	ONS2	0.0007	<0.0001	<0.0001	<0.0001	<0.0001	<0.0001	0.0112	0.0027	t-test
	ONS3	0.0002	<0.0001	<0.0001	<0.0001	<0.0001	0.0001	0.0038	0.0455	t-test
	ONS4	0.0194	0.0128	0.1836	0.2661	0.0302	0.1203	0.527	0.1996	t-test
Providing in-home care	ONS1	0.0137	0.0209	0.0059	<0.0001	<0.0001	0.0012	0.0076	0.0143	t-test
	ONS2	0.0845	0.0822	0.1101	<0.0001	<0.0001	0.0007	0.0011	0.0131	t-test
	ONS3	0.0052	0.1497	0.0289	<0.0001	<0.0001	0.0009	0.0004	0.0487	t-test
	ONS4	0.0226	0.3108	0.0874	0.0326	0.5317	0.8358	0.2308	0.0042	t-test
Number of children	ONS1	0.8963	0.1485	0.1072	0.0537	0.0036	0.6996	0.5046	0.4605	ANOVA
	ONS2	0.8907	0.0129	<0.0001	0.0067	0.0025	0.1289	0.0284	0.7314	ANOVA
	ONS3	0.7487	0.0008	<0.0001	0.0048	0.0201	0.2991	0.587	0.9891	ANOVA
	ONS4	0.931	0.2005	0.9524	0.4718	0.0549	0.8313	0.4398	0.7953	ANOVA
Menstrual problem	ONS1	0.0024	0.002	0.0046	0.0025	0.0892	0.0671	0.9302	0.0502	t-test
	ONS2	0.0105	0.0004	0.0005	0.0016	0.0541	0.0541	0.97	0.0048	t-test
	ONS3	0.0021	0.0389	0.0059	0.0846	0.0693	0.4413	0.7291	0.1609	t-test
	ONS4	0.0022	<0.0001	<0.0001	<0.0001	<0.0001	0.118	0.1387	0.029	t-test
Mental problem / insomnia	ONS1	<0.0001	<0.0001	<0.0001	<0.0001	<0.0001	0.0056	0.0013	0.0005	t-test
	ONS2	<0.0001	<0.0001	<0.0001	<0.0001	<0.0001	0.0296	0.0116	0.007	t-test
	ONS3	<0.0001	<0.0001	<0.0001	<0.0001	<0.0001	0.0069	0.0329	0.0227	t-test
	ONS4	<0.0001	<0.0001	<0.0001	<0.0001	<0.0001	<0.0001	0.076	0.0007	t-test
Anemia	ONS1	0.0001	0.0032	0.0011	0.8061	0.0842	0.2346	0.509	0.0042	t-test
	ONS2	0.0012	0.0909	0.0098	0.7714	0.5459	0.1851	0.5043	0.0474	t-test
	ONS3	0.0048	0.0763	0.1294	0.7196	0.2243	0.2608	0.8689	0.1302	t-test
	ONS4	0.0002	0.0063	0.0285	0.1871	0.0225	0.0809	0.5815	0.0644	t-test
Headache	ONS1	0.0006	<0.0001	0.0008	0.0483	0.006	0.1902	0.3757	0.2397	t-test
	ONS2	0.1087	0.0005	0.0004	0.0425	0.0486	0.6373	0.6013	0.9544	t-test
	ONS3	0.0334	0.0002	0.0002	0.158	0.0088	0.1388	0.3054	0.9952	t-test
	ONS4	0.0562	<0.0001	0.001	0.0002	0.5997	0.7043	0.0351	0.8858	t-test
Gastruintestinal problem	ONS1	0.0008	<0.0001	0.0035	0.0025	0.002	0.8284	0.1703	0.0562	t-test
	ONS2	0.0036	<0.0001	0.0005	0.0282	0.1854	0.7511	0.2064	0.0723	t-test
	ONS3	0.0001	<0.0001	0.005	0.0193	0.0144	0.7553	0.0947	0.1446	t-test
	ONS4	0.0045	<0.0001	0.0025	0.0097	0.0623	0.2436	0.8799	0.1369	t-test
Nutritional problem	ONS1	0.0005	<0.0001	0.0001	0.025	0.0392	0.3379	0.0045	0.6753	t-test
	ONS2	0.041	<0.0001	0.0009	0.3264	0.0733	0.6189	0.0084	0.6666	t-test
	ONS3	0.0027	0.0012	0.0082	0.2031	0.453	0.5733	0.0783	0.9502	t-test
	ONS4	0.0953	<0.0001	0.0144	0.0335	0.3756	0.1171	0.9345	0.3513	t-test
