# Supplementary material for: Association Between Income and Well-Being Among Working Women in Japan
Source: Healthcare (Basel). 2025 Jan 24;13(3):240. doi: 10.3390/healthcare13030240 (PMC11816643; doi:10.3390/healthcare13030240)
Supplement: Supplementary file 1 [file healthcare-13-00240-s001.zip › Supple_table S3.xlsx]

## Sheet: Part_time
		Household annual income
		<2M	2M - 4M	4M - 6M	6M - 8M	8M - 10M	10M - 12M	12M - 14M	14M ≤
Sample Chalacteristics	ONS	n=616	n=854	n=977	n=607	n=330	n=125	n=53	n=63	Test staatistics
Age group	ONS1	0.001	0.0426	0.047	0.0145	0.0003	0.1066	0.9187	0.0011	ANOVA
	ONS2	<0.0001	0.0041	<0.0001	0.2204	<0.0001	0.2105	0.6454	0.0323	ANOVA
	ONS3	0.0005	0.189	0.003	0.2882	0.0014	0.1813	0.8555	0.2676	ANOVA
	ONS4	0.1773	0.0531	0.0095	0.0091	0.5129	0.3217	0.7987	0.9216	ANOVA
Marital status	ONS1	0.0011	0.0005	<0.0001	<0.0001	0.06	0.0233	0.1157	0.0231	t-test
	ONS2	0.0012	<0.0001	<0.0001	<0.0001	0.0952	0.0202	0.0582	0.0183	t-test
	ONS3	0.001	<0.0001	<0.0001	0.0002	0.0112	0.1019	0.0647	0.2566	t-test
	ONS4	0.0186	0.0003	0.766	0.0091	0.0149	0.5423	0.3016	0.9715	t-test
Providing in-home care	ONS1	0.7566	0.412	0.3445	0.0664	0.0158	0.1928	0.2427	0.0228	t-test
	ONS2	0.198	0.5081	0.4995	0.1187	0.0212	0.1207	0.0203	0.0256	t-test
	ONS3	0.3543	0.5979	0.4501	0.0819	0.0234	0.0779	0.2985	<0.0001	t-test
	ONS4	0.3214	0.7796	0.6361	0.5427	0.5705	0.6693	0.3307	0.3179	t-test
Number of children	ONS1	0.7782	0.9395	0.1718	0.063	0.1632	0.9716	0.8947	0.3051	ANOVA
	ONS2	0.7111	0.1248	0.0061	0.0195	0.1413	0.9907	0.1473	0.4265	ANOVA
	ONS3	0.5338	0.1304	0.0013	0.2182	0.1402	0.7652	0.6228	0.7358	ANOVA
	ONS4	0.9253	0.1372	0.1532	0.8838	0.0502	0.1853	0.3084	0.362	ANOVA
Menstrual problem	ONS1	0.0047	0.0312	<0.0001	0.0487	0.7659	0.091	0.257	0.6559	t-test
	ONS2	0.0053	0.0223	<0.0001	0.0458	0.7836	0.1846	0.4239	0.9331	t-test
	ONS3	0.005	0.1201	0.0001	0.5361	0.4721	0.3988	0.1521	0.9551	t-test
	ONS4	0.3575	0.007	<0.0001	0.0006	0.7	0.4327	0.8345	0.5753	t-test
Mental problem / insomnia	ONS1	<0.0001	<0.0001	<0.0001	0.0001	<0.0001	0.0507	0.1095	0.043	t-test
	ONS2	<0.0001	<0.0001	<0.0001	<0.0001	0.0001	0.0281	0.2533	0.1133	t-test
	ONS3	<0.0001	<0.0001	<0.0001	0.0001	<0.0001	0.3818	0.3023	0.1722	t-test
	ONS4	<0.0001	<0.0001	<0.0001	<0.0001	0.0002	0.6981	0.0756	0.2576	t-test
Anemia	ONS1	0.0031	0.4765	0.403	0.0717	0.4056	0.4876	0.7157	0.273	t-test
	ONS2	0.0341	0.8736	0.2865	0.1676	0.185	0.7929	0.5043	0.4078	t-test
	ONS3	0.0356	0.6067	0.9122	0.0304	0.8859	0.1171	0.4672	0.7212	t-test
	ONS4	0.0092	0.3612	0.2925	0.1489	0.0944	0.1097	0.4182	0.8689	t-test
Headache	ONS1	0.0033	0.0017	<0.0001	0.0088	0.8521	0.6505	0.0554	0.2824	t-test
	ONS2	0.1516	0.0325	0.0001	0.0043	0.9549	0.5229	0.2144	0.8703	t-test
	ONS3	0.3023	0.0504	<0.0001	0.0179	0.5692	0.4994	0.0911	0.6562	t-test
	ONS4	0.4437	0.0794	0.0001	0.0135	0.3133	0.5863	0.288	0.3458	t-test
Gastruintestinal problem	ONS1	0.0055	0.0054	0.0049	0.0265	0.251	0.1292	0.1757	0.1589	t-test
	ONS2	0.0624	0.0008	0.0013	0.0243	0.7572	0.3342	0.4391	0.0217	t-test
	ONS3	0.0033	0.0001	0.0143	0.5107	0.9722	0.0593	0.7126	0.0573	t-test
	ONS4	0.0141	0.0001	0.0194	0.0001	0.1511	0.0001	0.8105	0.0797	t-test
Nutritional problem	ONS1	0.0012	0.0039	0.021	0.4026	0.2411	0.0633	0.0748	0.8891	t-test
	ONS2	0.1448	0.001	0.024	0.9081	0.9212	0.3082	0.0066	0.9918	t-test
	ONS3	0.0118	0.2891	0.0265	0.6291	0.5065	0.954	0.1235	0.8097	t-test
	ONS4	0.149	0.0029	0.0135	0.452	0.401	0.8299	0.0331	0.6787	t-test
