# Supplementary material for: Association Between Income and Well-Being Among Working Women in Japan
Source: Healthcare (Basel). 2025 Jan 24;13(3):240. doi: 10.3390/healthcare13030240 (PMC11816643; doi:10.3390/healthcare13030240)
Supplement: Supplementary file 1 [file healthcare-13-00240-s001.zip › Supple_table S4.xlsx]

## Sheet: Full-time
		Household annual income
		<2M	2M - 4M	4M - 6M	6M - 8M	8M - 10M	10M - 12M	12M - 14M	14M ≤
Sample Chalacteristics	ONS	n=487	n=1576	n=1379	n=1134	n=829	n=461	n=194	n=315	Test staatistics
Age group	ONS1	0.1739	0.4576	0.9613	0.0353	0.8025	0.1262	0.819	0.0842	ANOVA
	ONS2	0.1709	0.0899	0.6265	0.0005	0.7077	0.0125	0.6751	0.0392	ANOVA
	ONS3	0.8186	0.9479	0.5653	0.313	0.6785	0.1729	0.8639	0.1754	ANOVA
	ONS4	0.5763	<0.0001	<0.0001	0.0005	0.932	0.1924	0.1646	0.0121	ANOVA
Marital status	ONS1	0.0774	0.5693	0.0472	0.046	0.0031	<0.0001	0.1051	0.0374	t-test
	ONS2	0.1091	0.5387	0.0004	0.0185	0.0003	0.0002	0.0428	0.0229	t-test
	ONS3	0.0493	0.0329	<0.0001	0.0095	<0.0001	0.0011	0.0193	0.0911	t-test
	ONS4	0.3246	0.6237	0.5734	0.9314	0.4983	0.1812	0.2024	0.1965	t-test
Providing in-home care	ONS1	0.0004	0.0213	0.0072	<0.0001	<0.0001	0.0041	0.0272	0.0461	t-test
	ONS2	0.0039	0.0973	0.1518	<0.0001	<0.0001	0.0024	0.0107	0.0348	t-test
	ONS3	0.007	0.1638	0.0348	0.0001	<0.0001	0.0055	0.0009	0.1514	t-test
	ONS4	0.0424	0.301	0.0755	0.0407	0.3438	0.9208	0.4153	0.0013	t-test
Number of children	ONS1	0.7191	0.0252	0.6295	0.1809	0.0245	0.6294	0.1075	0.6897	ANOVA
	ONS2	0.875	0.1338	0.0013	0.0596	0.0381	0.1129	0.2162	0.7986	ANOVA
	ONS3	0.8543	0.008	0.0151	0.0071	0.0405	0.1459	0.1459	0.9368	ANOVA
	ONS4	0.8896	0.5452	0.1924	0.6336	0.0272	0.9809	0.795	0.8766	ANOVA
Menstrual problem	ONS1	0.1748	0.033	0.9362	0.0353	0.0471	0.319	0.4217	0.0536	t-test
	ONS2	0.4579	0.0078	0.3821	0.0173	0.0473	0.6334	0.7052	0.0021	t-test
	ONS3	0.1353	0.1871	0.7998	0.1233	0.1007	0.835	0.2815	0.1416	t-test
	ONS4	0.0003	0.0002	0.0038	0.0004	0.1034	0.0574	0.1574	0.0387	t-test
Mental problem / insomnia	ONS1	<0.0001	<0.0001	<0.0001	<0.0001	<0.0001	0.0349	0.0027	0.0043	t-test
	ONS2	<0.0002	<0.0001	<0.0001	<0.0001	<0.0001	0.2075	0.0164	0.0308	t-test
	ONS3	<0.0003	<0.0001	<0.0001	<0.0001	<0.0001	0.0109	0.0538	0.0623	t-test
	ONS4	<0.0004	<0.0001	<0.0001	<0.0001	<0.0001	<0.0001	0.4959	0.0012	t-test
Anemia	ONS1	0.0064	0.0011	0.001	0.2999	0.0118	0.3249	0.4059	0.0079	t-test
	ONS2	0.0132	0.0201	0.0236	0.5553	0.1274	0.1952	0.2813	0.06	t-test
	ONS3	0.0651	0.0057	0.1075	0.2384	0.1145	0.1137	0.722	0.1411	t-test
	ONS4	0.0107	0.0051	0.0651	0.5696	0.0959	0.2554	0.7103	0.0653	t-test
Headache	ONS1	0.0543	<0.0001	0.4304	0.5876	0.0008	0.179	0.7548	0.3568	t-test
	ONS2	0.3915	0.0072	0.1759	0.6853	0.019	0.7719	0.8133	0.8659	t-test
	ONS3	0.0308	0.002	0.1946	0.966	0.0062	0.156	0.9519	0.9012	t-test
	ONS4	0.0408	<0.0001	0.3122	0.0039	0.21	0.4677	0.0522	0.7584	t-test
Gastruintestinal problem	ONS1	0.062	0.0001	0.1769	0.0336	0.0028	0.296	0.4809	0.1574	t-test
	ONS2	0.0236	0.0003	0.073	0.2668	0.164	0.3479	0.3116	0.3742	t-test
	ONS3	0.0107	0.0001	0.1275	0.0159	0.0043	0.1651	0.0747	0.4783	t-test
	ONS4	0.135	0.0001	0.0607	0.7804	0.1566	0.567	0.7078	0.4077	t-test
Nutritional problem	ONS1	0.1346	<0.0001	0.0029	0.0379	0.0049	0.9794	0.0371	0.6965	t-test
	ONS2	0.1956	0.0001	0.0176	0.284	0.0446	0.9677	0.0934	0.6621	t-test
	ONS3	0.1233	0.0016	0.1228	0.0631	0.2199	0.5707	0.2758	0.9075	t-test
	ONS4	0.3681	0.0003	0.3029	0.0408	0.6268	0.1072	0.4751	0.4148	t-test
