# Supplementary material for: Association Between Income and Well-Being Among Working Women in Japan
Source: Healthcare (Basel). 2025 Jan 24;13(3):240. doi: 10.3390/healthcare13030240 (PMC11816643; doi:10.3390/healthcare13030240)
Supplement: Supplementary file 1 [file healthcare-13-00240-s001.zip › Supple_table S5.xlsx]

## Sheet: Married
		Household annual income
		<2M	2M - 4M	4M - 6M	6M - 8M	8M - 10M	10M - 12M	12M - 14M	14M ≤
Sample Chalacteristics	ONS	n=273	n=792	n=1394	n=1269	n=879	n=448	n=201	n=290	Test staatistics
Age group	ONS1	0.0001	0.3338	0.2323	0.4956	0.1186	0.3164	0.9622	0.4611	ANOVA
	ONS2	0	0.0679	0.0461	0.4291	0.2526	0.319	0.9416	0.3762	ANOVA
	ONS3	0.0014	0.7001	0.6011	0.6522	0.434	0.1518	0.3176	0.4734	ANOVA
	ONS4	0.9889	0.0397	0.0021	0.001	0.4672	0.0396	0.2242	0.003	ANOVA
Providing in-home care	ONS1	0.1559	0.5564	0.0086	<0.0001	<0.0001	0.0071	0.0029	0.0197	t-test
	ONS2	0.4362	0.6047	0.0059	<0.0001	<0.0001	0.0015	0.0005	0.0175	t-test
	ONS3	0.054	0.7306	0.0271	<0.0001	<0.0001	0.0073	0.0002	0.1147	t-test
	ONS4	0.3591	0.2454	0.1677	0.1988	0.1565	0.8804	0.2591	0.0002	t-test
Number of children	ONS1	0.0421	0.2548	0.7564	0.2055	0.0031	0.1586	0.6018	0.7705	ANOVA
	ONS2	0.1891	0.4408	0.1078	0.4264	0.0127	0.1003	0.0673	0.9282	ANOVA
	ONS3	0.0491	0.4861	0.1031	0.3697	0.0123	0.0938	0.9109	0.7088	ANOVA
	ONS4	0.4213	0.0123	0.0123	0.4824	0.1258	0.9349	0.2009	0.8488	ANOVA
Menstrual problem	ONS1	0.1562	0.2324	0.0165	0.6659	0.8445	0.6291	0.384	0.4631	t-test
	ONS2	0.4502	0.1087	0.0058	0.7675	0.8606	0.8971	0.6321	0.1647	t-test
	ONS3	0.2645	0.9129	0.044	0.2526	0.7153	0.6834	0.2786	0.5792	t-test
	ONS4	0.7806	0.1087	0.0003	0.0063	0.4628	0.1348	0.0672	0.0273	t-test
Mental problem / insomnia	ONS1	0.0001	<0.0001	<0.0001	<0.0001	<0.0001	0.0372	0.0013	0.0061	t-test
	ONS2	0.0005	<0.0001	<0.0001	<0.0001	<0.0001	0.2352	0.0086	0.0733	t-test
	ONS3	0.0007	<0.0001	<0.0001	<0.0001	<0.0001	0.0751	0.0341	0.0264	t-test
	ONS4	0.0019	<0.0001	<0.0001	<0.0001	<0.0001	0.0003	0.0728	0.0034	t-test
Anemia	ONS1	0.19	0.283	0.0023	0.727	0.6656	0.7399	0.2228	0.0354	t-test
	ONS2	0.2782	0.7655	0.056	0.7516	0.7597	0.7535	0.1761	0.1814	t-test
	ONS3	0.3881	0.8581	0.4231	0.9607	0.6957	0.9305	0.5308	0.2285	t-test
	ONS4	0.5209	0.9545	0.0323	0.7383	0.0801	0.1476	0.3628	0.1986	t-test
Headache	ONS1	0.2002	0.0065	0.0005	0.1686	0.1066	0.5667	0.0893	0.1264	t-test
	ONS2	0.9399	0.3933	0.0009	0.0541	0.3855	0.9195	0.2364	0.8352	t-test
	ONS3	0.9039	0.8069	0.0011	0.4521	0.249	0.2885	0.073	0.3404	t-test
	ONS4	0.733	0.0899	0.0118	0.0247	0.7962	0.6438	0.009	0.6046	t-test
Gastruintestinal problem	ONS1	0.1339	0.2229	0.0934	0.0982	0.0823	0.4085	0.618	0.054	t-test
	ONS2	0.1297	0.0685	0.0797	0.3241	0.7853	0.5128	0.4766	0.0846	t-test
	ONS3	0.0481	0.1586	0.0974	0.4913	0.2667	0.7841	0.4088	0.2432	t-test
	ONS4	0.0238	0.0279	0.0019	0.0682	0.1596	0.3339	0.7753	0.2216	t-test
Nutritional problem	ONS1	0.0828	0.0007	0.0156	0.0651	0.2335	0.6476	0.0337	0.5211	t-test
	ONS2	0.3325	0.0016	0.0152	0.6366	0.3385	0.7917	0.0725	0.8457	t-test
	ONS3	0.0273	0.2388	0.0475	0.713	0.7157	0.7808	0.6114	0.817	t-test
	ONS4	0.2335	0.0057	0.0983	0.3459	0.6747	0.5305	0.9161	0.3676	t-test
