# Supplementary material for: Association Between Income and Well-Being Among Working Women in Japan
Source: Healthcare (Basel). 2025 Jan 24;13(3):240. doi: 10.3390/healthcare13030240 (PMC11816643; doi:10.3390/healthcare13030240)
Supplement: Supplementary file 1 [file healthcare-13-00240-s001.zip › Supple_table S6.xlsx]

## Sheet: Unmarried
		Household annual income
		<2M	2M - 4M	4M - 6M	6M - 8M	8M - 10M	10M - 12M	12M - 14M	14M ≤
Sample Chalacteristics	ONS	n=830	n=1638	n=962	n=472	n=280	n=138	n=46	n=88	Test staatistics
Age group	ONS1	0.0682	0.0976	0.4563	0.001	0.5196	0.056	0.8405	0.0576	ANOVA
	ONS2	0.0054	0.0115	0.0046	<0.0001	0.323	0.0096	0.5814	0.1996	ANOVA
	ONS3	0.1429	0.5088	0.242	0.0106	0.1552	0.0213	0.6058	0.6511	ANOVA
	ONS4	0.1099	<0.0001	<0.0001	0.0044	0.3564	0.695	0.3169	0.7644	ANOVA
Providing in-home care	ONS1	0.0292	0.0062	0.2405	0.0015	0.2799	0.2077	0.6523	0.3284	t-test
	ONS2	0.0793	0.0447	0.5162	0.1031	0.2426	0.4205	0.9942	0.3137	t-test
	ONS3	0.0222	0.0202	0.498	0.1859	0.229	0.1358	0.7284	0.1545	t-test
	ONS4	0.0283	0.0287	0.3173	0.0586	0.168	0.4876	0.7289	0.2444	t-test
Number of children	ONS1	0.8156	0.0312	0.1205	0.6071	0.0568	0.6821	0.024	0.5362	ANOVA
	ONS2	0.6395	0.0047	0.0047	0.031	0.0533	0.5978	0.0814	0.2525	ANOVA
	ONS3	0.7599	0.0137	0.1732	0.0517	0.1765	0.9389	0.0374	0.3704	ANOVA
	ONS4	0.6353	0.2594	0.2371	0.999	0.1568	0.5601	0.6434	0.1509	ANOVA
Menstrual problem	ONS1	0.0123	0.0071	0.2526	<0.0001	0.0272	0.147	0.3553	0.0137	t-test
	ONS2	0.0194	0.0038	0.1035	<0.0001	0.0444	0.2536	0.6513	0.0024	t-test
	ONS3	0.0063	0.0302	0.1751	0.0001	0.0247	0.3028	0.492	0.1338	t-test
	ONS4	0.0006	<0.0001	0.0008	<0.0001	0.1252	0.8484	0.8375	0.7858	t-test
Mental problem / insomnia	ONS1	<0.0001	<0.0001	<0.0001	<0.0001	<0.0001	0.1804	0.2827	0.0375	t-test
	ONS2	<0.0001	<0.0001	<0.0001	<0.0001	0.0004	0.1064	0.448	0.0268	t-test
	ONS3	<0.0001	<0.0001	<0.0001	<0.0001	0.0001	0.0776	0.2672	0.5818	t-test
	ONS4	<0.0001	<0.0001	<0.0001	<0.0001	0.0181	0.0015	0.7291	0.1192	t-test
Anemia	ONS1	0.0002	0.0057	0.1526	0.3883	0.0099	0.0696	.	0.0381	t-test
	ONS2	0.0038	0.082	0.077	0.3668	0.0859	0.034	.	0.1035	t-test
	ONS3	0.0117	0.0359	0.1512	0.5591	0.0523	0.1169	.	0.413	t-test
	ONS4	0.0003	0.0011	0.3897	0.0814	0.098	0.4227	.	0.1328	t-test
Headache	ONS1	0.0024	<0.0001	0.2699	0.1284	0.0249	0.3445	0.0531	0.664	t-test
	ONS2	0.0904	0.0005	0.1077	0.4696	0.0593	0.8516	0.1774	0.6173	t-test
	ONS3	0.0214	<0.0001	0.04	0.1484	0.0078	0.4875	0.1914	0.0613	t-test
	ONS4	0.0298	<0.0001	0.0343	0.0004	0.2176	0.2207	0.4223	0.4858	t-test
Gastruintestinal problem	ONS1	0.0054	<0.0001	0.0147	0.0051	0.0017	0.8495	0.0082	0.8505	t-test
	ONS2	0.0247	<0.0001	0.0014	0.0242	0.0485	0.9337	0.1312	0.7189	t-test
	ONS3	0.0016	<0.0001	0.0229	0.0034	0.0035	0.0911	0.0252	0.4571	t-test
	ONS4	0.0604	<0.0001	0.3332	0.0637	0.2065	0.6416	0.2516	0.4545	t-test
Nutritional problem	ONS1	0.0027	<0.0001	0.0023	0.1201	0.124	0.573	0.0769	0.8549	t-test
	ONS2	0.0746	0.0001	0.0286	0.1645	0.1799	0.3736	0.0434	0.7323	t-test
	ONS3	0.0318	0.004	0.0989	0.0439	0.2381	0.3027	0.0143	0.4485	t-test
	ONS4	0.2163	0.0002	0.0682	0.0134	0.4503	0.0795	0.8714	0.6992	t-test
									q
