# Supplementary material for: Association Between Income and Well-Being Among Working Women in Japan
Source: Healthcare (Basel). 2025 Jan 24;13(3):240. doi: 10.3390/healthcare13030240 (PMC11816643; doi:10.3390/healthcare13030240)
Supplement: Supplementary file 1 [file healthcare-13-00240-s001.zip › Supple_table S7.xlsx]

## Sheet: Sheet1
	Simplified model		All covariates				Bounding values
Outcomes
ONS1: Life satisfaction
Coefficients	0.314882	0.0512239	0.216552	0.127492	0.16574	0.254984	0.167241	0.0521809
ONS2: Worthwile
Coefficients	0.280069	0.0428284	0.221948	0.120348	0.156452	0.240696	0.194879	0.131716
ONS3: Happiness
Coefficients	0.282367	0.0370926	0.253371	0.113038	0.14695	0.226077	0.240423	0.210213
ONS4: Anxiety
Coefficients	-0.139743	0.00760328	-0.0148556	0.0695136	0.0903677	0.139027	0.0272118	0.125369
